# Supplementary material for: Effects of Whey Protein Supplementation on Body Composition, Muscular Strength, and Cardiometabolic Health in Older Adults: A Systematic Review with Pairwise Meta-Analysis
Source: Healthcare (Basel). 2025 Nov 5;13(21):2814. doi: 10.3390/healthcare13212814 (PMC12610255; doi:10.3390/healthcare13212814)
Supplement: Supplementary file 1 [file healthcare-13-02814-s001.zip]

Archive with 1 entries (1 files):
- healthcare-3875024-supplementary.pdf
